# Supplementary material for: Massive expansion of multiple clones in the mouse hematopoietic system long after whole-body X-irradiation
Source: Sci Rep. 2022 Oct 14;12:17276. doi: 10.1038/s41598-022-21621-6 (PMC9568546; doi:10.1038/s41598-022-21621-6)
Supplement: Supplementary file 2 — Supplementary Tables. [file 41598_2022_21621_MOESM2_ESM.xlsx]

## Sheet: Title and authors of the paper
Massive expansion of multiple clones in the mouse hematopoietic system long after whole-body X-irradiation
Kengo Yoshida, Yasunari Satoh, Arikuni Uchimura, Munechika Misumi, Seishi Kyoizumi, Masataka Taga, Yukiko Matsuda, Asao Noda, and Yoichiro Kusunoki

## Sheet: Table S1
Mouse ID	Chromosome#	Position	Reference base(s)	Alternative base	VAF of bone marrow WES	VAF of bone marrow Target-seq	VAF of spleen Target-seq	VAF of tail Taget-seq	VAF of brain Target-seq	VAF of testis Target-seq	Indicator of mosaic mutations	Indicator of CH-associated mutations	Gene symbol	Mutation type	Predicted impact*	(Position)-150bases †	(Position)+150bp †
11	chr10	53349043	AAGTCC	A	0.04	0.027	0.025	0	0	0	0	1	Cep85I	Deletion	High	CCAAAGGTCCGTAAGTGGGACATAAAAGGCTTGCCCTTCCCTGTCATCTCCAAGCTATTCCTCAGCTCTTGCGGGTATGCAATGCCACTGTGGTTGCGGGTATCTGGGGCAGTAAGTTTGGACAAAGATGACCATTTCCTCAGGGGCCTG	AGTCCTTCATGTCTAGGGAGGAGTCCCGCTCCCCTCTGCTGTGGTCTCCCAATGTCTGCATGAGGCTAGTACTCCATTTAGAGCCATCTGGTGTTAGAGATTCCCTATGTTTGGAAACGGAAGCACTGGAGTTAGATGGCATCACATGGG
11	chr16	20679974	C	A	0.253	0.24	0.2	0.14	0.22	0.17	1	0	Eif4g1	Missense	Moderate	CTGGCCAGCATTCTCTCTCCTGCTCCACCTGTGGCTCCTTCAGATACTTCTCCTGCTCAGGAGGAAGAAATGGAAGAAGATGACGATGACGAAGAAGGTGGAGAAGCTGAGAGTGAGAAGGGAGGAGAGGACGTCCCCCTTGACAGTACT	CTGTCCCAGCCCAGCTGTCTCAGAATTTAGAGGTGGCAGCAGCTACCCAGGGTAAGGAGGTGTGGCTGGATGATTGACGTTGCTCATTCTGGAGATGCTCTCTCTTCACTGACTTCCCACTTGGCACCTCTTAATGTTTTGCTTTGTTTT
11	chrX	13161203	CAGCTCTTTTTTTTT	C	0.2	0.162	0.081	0	0	0	0	1	Usp9x	Deletion		ATTTTACAATGTTTGCAGTACTGTTCCTTTTTCACATGATTATTGGACCCTTTTCTGCTTGCTACTGGATTAAATTAGTAAAATTTTTATGTTGGGATACCGAGTCATTGAAACACACTACTATTCTTAGTGCTTAGAAAAATTGACATA	AGCTCTTTTTTTTTTTTTCCTAAAACACATTTATAGGCTATGTTCTGATAAGTTTACATTGTTATTGTGGAGACACTTACTGGTTGTTAATTGACAAATCTGTATTGTAGGTAATCCTTCTCTTCCAAATCCTTTTGGTGATCCTAACTT
12	chr1	143094609	C	T	0.277	0.31	0.05	0.01	0	0	0	1		Non-exonic		GTCTGTTGTTTTTTCTCAAGTTGGTGTGAACAAAGTTCACAATATCTGGTCGAATGGGAGCTTTGAACACAGCTGGCAAAGTGACATTCTTGCCAGATGACTCTTCCTTTTCGGAGTACACCGATATGAGGGGACGGGCACAAGCCATGA	GGGAAAGGAGAAGGCCACGCTCCTCTCTACCCGGCAGCTCCCACAGGAAAAGGTTAGTTTAATTATTTTatttcttgacaaatctatgtaagaacactagtagataaaaccctttttgaaatttattaatttagcagacctaaaaaccaa
12	chr12	32487256	ATCATAG	A	0.254	0.312	0.046	0.008	0	0	0	1		Deletion with micro homology		CTCTGTGGTAGACTGTATCTTTCAATACTTCTAAACTCCAGCTGGGCTACACAGGTCTGACTGCAACTGTATATGCACCATGCTCTATTTGTCCAAAGGTTTATTGCATCTTTGATGTTAGGAAAGCTAAAGTTCTAAAGTTCCAAGATG	TCATAGTCAGTTTCTACTTTGGGGAATAACCACTCTTTCTGGTATGGGTGGTGAAGGAGGGGGTGTCAGTAACTTAGGGAGGACCTAAGGGGCTTCTTTCTTCTTAAACACTCATTTGGTTTTGGCTTTTAGCTTTCTTCTTCACTGTTT
12	chr12	70281866	C	T	0.329	0.34	0.22	0.16	0.17	0.07	1	1	Trim9	Synonymous		GGTAGGTTCCACTATTGAGCGACAAACCCTAACCAGACTGCTAGATGTCCCATCTATGTGTCCTACACTCTGCGATATGGGCTATCTGGACCAGGAAGCGGAAGCTAGTAAACTGACCTGCAAAAAGCCACTGGGGTCGTTCTCCTTAAT	ACTTCCAAGCAGTACTCCATGAGGCCCGTGGTCTGACGCAGCTTCACCGTGCAGTGAGAGATCTGGTCCCGAACCACCTAAGGTTGGCGAGAGAACAGAAAGGTGGGTACACAATGGCAGAGGGAGAACCTCACAGTAGAAGAGAGGCAC
12	chr2	90793972	TA	T	0.299	0.296	0.051	0.006	0	0	0	1	Agbl2	Deletion	High	TGCTCTGAAAATCATTTCTTACTTTGTACTTTTGAAAATATCTTCTTTCAGAGTGGGTTCCACATCAACCAGAATATTTCTACCAACCTACAGGAAGCGAGAAGGTGCCAGAGATTGTGGGAGAGGAGCAAGGTACAGTTGTGTACCAGC	AGATTCAGGTACCGTCATTGCGCTGAACAGTGAGTGACTAGCCATGATAAAGTTACAGTAAACTTAGTGTGCACAATAAAAGTGATTTTAATTTTTAAAAATGGATTCCTGTGTCTAtatatatgttgatgggcagacctgccacagtgc
12	chr4	109366320	T	A	0.257	0.25	0.03	0.01	0	0	0	1	Eps15	Non-exonic		GTGAGGCTGTGACTGTGGCTGGTAATGAGAAAGTTACTCCGAGATTTGACGATGACAAGCACTCAAAAGAGGTGAAGATAATTGTACATTCGATTGTTCTTGTTATTCATGTCTTAAATGATCTTTGTAGCTGAAAAATATTTACTAAAA	TTTTCAAAGTATGTATATGATCAGAATGTAGGTCACTTGAAGTACTTCTCTAAACGTTTGGTTACtaaaatatcttttaattaaaaattatttCTAGGAAGATCCATTTAATGTAGAATCAAGTTCACTGACAGATGCAGTTGCAGATAC
12	chr4	125072625	A	G	0.349	0.37	0.22	0.16	0.17	0.06	1	1	Snip1	Non-exonic		CTCCTAGGTTATGTAAAGTGCTCTGAATTTCCCCATCAGGGCAGTACTTCCCCGTGACATTCCAGAATTTTCATTTGAATCCTGTTCAAGCCAAGTCATTGCCATTTAGATCTGTAGCATAGAGCTTTAGAAAAGAAGGCAGGTGGTCTC	GGTAGGATGCTCACATGCTTCTCTCCTTGGTCTCTCCTAGGCTTGTGGAGTACACCCGTGCTGACGGCACGGTTGGTCGGAGGGTGAAGCCCTACATTATCGACCTTGGCTCAGGCAATGGAACATTCTTGAACAACAAGCGTATTGAGC
12	chr6	91477144	T	C	0.272	0.32	0.05	0.01	0	0	0	1	Tmem43	Non-exonic		TCTCACAGCACAGCATGGTCCTCAGGAAACCCAGCCGTTACTTCTCAGGTTTAATCAAAAATATATTTCTAGCTGCTTTGTAAAATAGCTTGTTGGTGTCTTTTTAACATACGCTAACTTACGGTCTAGAAATTCTGTGCCAAAGGATAG	TGTCTACCAATGTCTGTGGGGAAGAGAGTCTCTTCTGGGAATCTCCTTGCACATCAAAATCATTTCTCAAAACTCATCAAACTGTCAATTCCTCCCTCAGTATTCCAGTACCAGCAGCAGGAAAGAACATGTCAAAGTGACTTCTGAGCC
21	chr4	127093130	ATGATATCTGTC	A	0.067	0.051	0.01	0	0	0	0	1	Zmym6	Deletion with micro homology		GCAGCCAGTCATGCCTATTTTCTTATGAGCTAAAGAAGCCTGTTGTTACCATATATACCAGTGGCATTTCAGCAAAGTGCAGTATGTGTCAGAAGGGCACTGATGTAAGTACATGCTACATTTGACTTTCTTTGCAATTCTACTCGGGAA	TGATATCTGTCTGTCTCTTTctctcttcttccttccttccttcccttcctccctccctccctccctccctttctcccttcctctctctctccATTTCTCTCAATCCTCCTACCCGCCCTCCCCCCCcagggttttgctctgtattctaga
21	chr8	4238899	CGGCGGGGAAGAT	C	0.097	0.075	0.014	0	0	0	0	1	Map2k7	Deletion with micro homology	High	GCGCGGCGTTATGCACGCGAGGCAGGGCGGGCACGCGCTGGGGTGGTCTAGGCAGGACGGCGGCTCGGCGGGGTCATCCGAGCGCAGGCGCAGTGCGGTGTTTGTCTACCCCGGACTGACGGGTGGCCTggcggtgagcggcggcagcgg	ggcggggaagatggcggcgTCCTCCCTGGAGCAGAAGCTGTCCCGCCTGGAAGCCAAGCTGAAGCAGGAGAACCGTGAGGCCCGCAGGAGGATCGACCTCAACTTGGATATCAGCCCACAGCGGCCCAGGCCCAGTAAGCACGGCCTCGT
21	chrX	169983845	A	G	0.163	0.07	0.07	0.06	0.07	0.06	1	0	Mid1	Non-exonic		ACGAAATATGAAGATTCTTCTGCTTCCGTGGGGACTTTTTCGGATATTTTAAAGAAGGGGGGGGGGGTGGCACCGGGTTACCTCTCCCAATTCCTCTGCTTTCTCTGTGAGGTTGTTTGCGTTCGCACGTGACGCCTTTTCAGAGGGGGT	CTTTTTAAAACCCTGATATTTCTTTTCCTTTGGTTTGGTTCTCACTCCTTCACAGTGGTGATAAAAGGCACCTTGACATTTCTTAAAACAGTGTCTTGTTTAAATTACAGAGTCTCCATGGCAACTGCATCCTCCCAGGTCCTAATTCCC
22	chr1	90215726	C	T	0.091	0.11	0.08	0	0	0	0	1	Ackr3	Non-exonic (3' UTR)		ATATGAAACAACAACTGCCCAGCAATGCAGTTTGTTACATGAACCATATTGTAGAGTTACACTTCGGGCTGCAAACCCGTGAACAAGGGAAACAGAGCGTTCTGTTGATTTGTAAGTTATTTTTTTAATAAAGATTTTGTTTCCTAAAAC	TCATGTGTGCTTTGGGTTTGAAAGCATGTTTGGGCTTTGGATGGCATGCATAGCACTAACACATGGAAAAACATGTCAGACACAGGCAAGAAGAAGATGTTCAGTGGGAGAGAACGGCCAGAGAGCCCAACCATGGGACTGGGTGGATGG
22	chr15	35745747	C	T	0.093	0.1	0.08	0.002	0.001	0.001	0	1	Vps13b	Synonymous		TACCAAACTGTGGTGTGATCAGTGTTTTTCATTTTAATTTCGTTACTTAGATCCTGGGAAGACCCTGCCCGAAGCTTCTGACTATAACATCGTGTGGCTGCAGACTGTGCCTGGAGAAACAGACAGCAAAAGTGGGATCCCACCGTCTCT	GTCACACTACACATCAAAGACTTTCTTAATGGACCAGGTATGGAATCATAATGGAGCCCCTTTCTTCCCTGTGTGAACATAGAAACATGCCTATCCGATCTGTCAGTAAGGTGGACTCCCTTGCCTCACAGTGAATAGTTGGCCTGTTTT
22	chr7	14800606	C	A	0.343	0.1	0.07	0	0	0	0	1		Non-exonic		GTTTGAGATTCAAATGCTGCTGATTGACCAGAGTTCCAAGCTGTAACAGGGGCATGGCCATCAAGCAggtattcttggtattcttggtattcttgTGGACAACACATGTCCCCATCACAGGCCTGAAAACAATGCAGGGAAGATTCCTGG	TGCAGTTGAGTTTGGGAATGGAATCCTCACCAAGTGTGCCTGAACACATGGACTCTCCATTGTCCGAGGCAACAACAGGTATGGAACCAGGAAAATGGGTTGACTCAGAAACCGCTTTAGAGCTTTCATTTGTCTCTGGCAGTGCTTGTT
22	chr8	128634822	TGG	T	0.024	0.029	0.009	0	0	0	0	1		Deletion (Repeat site)		CTGCCTGGAGAAACCTTCCAAGTATGATGACATCAAGAAGGTGGTGAAGCAGGCATCTGAGGGGCCACTGAAGGGCATCCTGGGCTACACTGAGGACCAGGTTGTCTCCTGTGACTTCAACAGCAACTCCTACTCTTCCACCTTTGATGC	GGGGTTGGCATTGCTCTCAATGACAACTTTGTAAAGCTCATTTCCTGGTATGACAATGAACAGCAATAGGGTAGTGGACCACATGGCCTAGATGGCCTCCAAGGAGTAAGAAACCCTGGACCACCCACCCCAGCAAGAACACTGAGAGCA
22	chr9	66798053	C	T	0.123	0.15	0.11	0.005	0.002	0.002	0	1	Aph1b	Non-exonic (5' UTR)		GGCCAGTGTATTCTCTGTCTCAGTTTCTTTACAAGAGGATACATAGAAAAAGATCTTTGCTATATCTAGGTTTAAATATGATTTAAATTTGGGACAAGAGAGTTGCTCACATTAGCAGAGTCTGCTACTACTTGAATAAAAGGGAGAATT	ACCATGCTAGACCCTCAAGGACAAGCAGTAGCCAGGAGTATATGTTCCCTCATAAGCCTATCAGAACAGTTGGCAGAAAACTGAGATACTTATCCAGCTATGCTTTCCATGCTGAGTCTCAGAATGAGTTGCTCAAGTCACTTAAGCCTG
23	chr4	118014748	TGCAAGCTCCCTCGGAAAAGTTTGCGTACTTGGTGGCTAGCTCG	T	0.285	0.28	0.28	0.28	0.277	0.285	1	0	St3gal3	Deletion with micro homology	High	AGGGGACCTAGGTGACCGGCTCATGAGAAGGTCATGTTCTCGCCGGCATTCCACATGATTGAGTCACAGCCCACACTATCCCAGCATCGAGAGCAAGGACCACATACCTGGGGAAGATGGCAGTCATCATGGCTGAAGCGTAGCCGGGTT	GCAAGCTCCCTCGGAAAAGTTTGCGTACTTGGTGGCTAGCTCGGCAGGCCTGCGGGAGAGAGAGAAGGTCAGAGCTGGGCACAAGAACAGCGGGAAGATCATCAGTCCACCAGGAGCTGCGGAGACTGAAATGGAATAGAGCCTTTCTAC
31	chr10	76433691	CCTCCAT	C	0.036	0.065	0.053	0.003	0	0.001	0	1	Pcnt	Deletion with micro homology	Moderate	TTGCAGACTCTAGCGGGCGCTCAGTGCCCCGTGCCCCAGATATGCTCGCTCTAGGCAAGGGCTCACCTTCAGCCTCATGTTTGGCCTGGAAAATCTTCTCCAATTCAACCTTCTGTTCTGACAATTCCTTCTGAAACTGGCTCTGCAAAC	CTCCATCTCCGACTGATGCTTCAACGACAATTCCTGGCGGAGGTTTTCCAAACATAACTCTCTTTCGGATTCCCAATCTTGCTTCAGGGTCTAATTTCAAAGAAAAAGCAGATTGTGGTACAACCCAATCTCTGAAGGACACGGACCACC
31	chr19	5898453	G	A	0.119	0.07	0.04	0.003	0.002	0.002	0	1	Dpf2	Non-exonic (3'UTR)		GCCCAAGGCAGGCAGAGTGAATGCACTTCTTGGAGAGCAGAGAGAAGTTGGACCCACAGGTCAGCCCTGGAGCAGCACGCTGCTCCTTACTCCCTGAGGGCTCGGGGCTAGAGGCAGTCAGAGCTGCCACCTCCCTGTGCTGTTGCCAAC	GAGGTTGGCAGGACTACAGAGTGAAAGAGGAGAGAGGGGCAATGGAAACCAAGGTAGAGAGGAGAGCAACGGCCTTAGATGCAGGGGAGCTGGGTGGCACATCAGGAGGAGTTCTGGTTCTGGTAGATGGATGCTTTCTCCTTCAGCAGA
31	chr9	27005192	GGGA	G	0.039	0.025	0.038	0	0.004	0	0	1	Thyn1	Deletion	Moderate	GTAGCACTTTTCAGGATTAAGGAGAGAACTTTTTGTTTCCATAGAAGCTTACCGACTGGCCAGTGACCTTTTAGTAATGAATGGCTTGATTTTCTTTTGTCTAGTTCAGCATCGAGGATCTCAAAGCACAGCCCAAGCAGACAGCTTGCT	GGATGGTGTTCGCAACTATCAGGTAAGGAAATGAGGGCAGGGACCCTGAAGCTGACCACACTAGGTACATGCCTGCCTCCTCCATCGCAGTCTGCAGGAGCAGGGCCTTTTAGCCAGTACTGCTTTTCCCTGAACTCTATCTGAAAATGT
32	chr1	165916829	AAG	A	0.093	0.099	0.079	0.003	0	0	0	1	Pou2f1	Deletion (Repeat site)		CCATCACAGACTCAAGCTCATGCTCATAGGAAAAAGTGACCTCGCTGTTATATTATGTCCCATGCAACAAAAAAATCTTTTGTTCACACAGTTATAGAATCAATAGCTAGTTATGCAGAACGTATTAATTCCACATGAATCATTGAGCAG	AGAGTTACACAGGATTTGAAATAACCTCCCTAGCATGTCATGCCTCCTTGTTTAACAGCATTCTCAGTTATGGCTGCTGGTCAACAGTCTACCTGGTGAAGATGTCCGAGGAAGGCCTGGGCCTGGGCTGTGGAGATCGCTCCTCCAACG
32	chr10	80535402	TAGAACA	T	0.082	0.091	0.08	0.002	0	0	0	1	Atp8b3	Deletion with micro homology		AGGCCCCGCCCCGCCTGTCCACTAACCCCGCCCACCTGCAGGATGATGATAAAAAGGAAGTAGAGATTGGACATTCGATGGAACTGCTCGTACAGGTTCAGAGGCAGGAAGGAGAAGATGTTGTATTTGGCAGTGTGGATGGCGTTGCTC	AGAACAAGAACCATCCGTTGTCCGCATGCAGTGCTGCCCCGGTGCAGAAGCGCCCCCACCCCGCCGCGTCCCCCGTCGGCCCTGCCCACCGTGAGGCGTCGCCAGCATCAATAAACATATACCAAGCCAATACTGAATGCCCTGCCAACC
32	chr12	100466132	CGGAGCG	C	0.066	0.102	0.05	0.003	0	0	0	1	Ttc7b	Deletion with micro homology		ACCCAGTTACTTTTATAAATACCATACCTATGACCACTTCCTCCATAACACTCAGGAATGCAAGCAGAGTTTGTGCCAGGGGCAGACAAGTAAGGCAAAGGCTTTCTTTCCAGTGGTCGGCTACAATTCCCACAATCTGATGTGGGCACA	GGAGCGGGGTGGTATCAGTTGGAGTGAACATATATGGCCTTACTTACCCTTTCTATCTCCTGGAGGTACAAGAGTGCAATGTCCCCAGCTTTCTCATAGCAGGTGATGACGTCCTGCTCCCGGTCCACATGGAGATTACTGGTAGAGGAC
32	chr2	88852360	C	T	0.113	0.11	0.09	0	0	0	0	1	Olfr1204	Nonsense	High	AGGAAATCTATTAAATTCAATGGATGCATGACCCAAGTTTTTGCAGAACATTTCATTGGAGGAACTGAAGTCATCTTGCTTACTGTGATGGCTTATGACCGCTATGTAGCCATCTGTAAACCCCTGCACTATGCAACCATCATGAACAGA	GACTCTGTAACATCCTAGTGGGAGTGTCATGGGTTGGAGGCTTTCTTCATGGAGGTATACAAATTCTTTTCATTATTGAATTACCTTTCTGTGGCCCTAATGTCATAGACCACTTTATGTGTGATCTTAACCCTTTGCTTGATCTAGCCT
32	chr5	44541850	C	T	0.155	0.16	0.15	0.23	0.22	0.32	1	0	Ldb2	Missense	Moderate	GGCTTCCCATGCTGTGTGACCATGGCACACTGGTCGCAGTCTACTGTGATGGATGAGTTGTGATATGACTCCTTTGAGTGTTTAAGGATGTAGTACAGGTCTGTCACCCCTCCTTCAAATACGGTGCTAAAATAACGGGGAATGAGGGTC	TGCCGATAGCTGCGAAAGAAACAGAGAAGCAAGCCATGAACACACATATCCAACCAATACCACAAACCCACACCGTGGCCAGCTGGATGCAGTCATCTCGAGAAACCATGCCAGGAGGCCATTTCTCTTTCTAAACAGCCATGACCCATC
32	chr8	60929317	A	G	0.098	0.11	0.05	0.01	0	0	0	1	Clcn3	Synonymous		GTCAGGAATATCGTCAACAATTTTACTGGCATTCATGTCATTTCTGTAGTCACAGAGAGAGGAGGATTCCAACGGCCCACAATCTGTAAACAGCTCTTTAATCAGTTCACTGGTGTTGAGCCTTGTGTATGGGTTGGGGAAGGCTATCAC	GCAGTAATGGCTGCAACAATAATGACTTCGAGAACAGGATACTTTCCAAATTTGGTGGACTTGCGTCGACGACACCAGGCAATATTTGCCCTAATAAAAAAAGCTCCCCAAAGCCCTCCAAATACCCCTAGGAGAATAAAAGGAAACAGT
33	chr15	79076783	G	T	0.156	0.14	0.1	0	0	0	0	1	Eif3l	Non-exonic		AGAAGTAACTTTAATGGTATGTCCTGAGGGACAAGGACAGTGGGCTGGGATTGAGGATGACGGCTGACCTTAGACCCTTGCCCATGCTGGGCAAGCAGTCTGGGACTGAGACTGAACTCTATCCCCGGCCCCTTGGGGTGGTCCTGCCCC	ACGTGTCATCAGGAGCCTGGGAGCACTCTGTCGTGTCTCTCTCCTAGGAGATCCGAAGCAGGACCTTGCCTATGAGCGGCAGTATGAGCAGCAGACATATCAGGTGATACCGGAAGTGATCAAAAACTTCATCCAGTACTTCCACAAGAC
33	chr15	95432868	C	T	0.295	0.29	0.22	0.14	0.05	0.04	1	1	Nell2	Missense	Moderate	AGGGGCTCCATCTGATTAAGTCTCTGCTGACAGCCATTTCGAGTGAGCTCCAATCTCACACTGACATTCTAGACAAAATGAAGCACAGGCACACCTCTCATCACAGCATACAGGGCAGGACAGACAGACTTACTTCGATTAAGGTCCGGG	ACTGAGCAATGAAGCCCTGAGGCATGACAAGAACGTGCACATCCTGCATTATTCCCTGTGTGGGAAAACATGGAAGAAGTGTTATCTCCATTTACCTAAATTATGGTCAGAGGTCAAGTTCCTGAGGGAAAATGTTAAGGAACAGATCTA
33	chr17	48036757	CAA	C	0.196	0.118	0.078	0.005	0	0	0	1	1700122O11Rik	Deletion (Repeat site)		agtttgacatcagtctgggcaacaagagacccGGGAGGGAGGGAGGGAGGAACCTGACCTATGTTTCAatcttttagaaatatcgtgaagatttcatgagctaatacatctcaaagtgcctagaactgtgTTAGACTGTTGCTGGTGTAA	AAAAAAATATTTATTTTGAAGGAAGATGAGGCAAAGGGTTGCCCCAGGCACCTGGGGTGTGGGTGACCTCTTTGGCAGAGGGTGTGTGTTGTCCCTTAAGAGCAGAGCTCTTGGAGGGAGGGTTGATAATAACCGGAGGCCACATTGACA
51	chr9	38268496	T	G	0.178	0.2	0.22	0.21	0.19	0.38	1	0	Olfr895	Non-exonic		TTCCCCAGCATCTTTCTGAAGTGTTATACACAAGATGGAAGAGGAGAGAGGAAATAGGAATTCCTTAAGATTACATACAATTTAGGCATAAAATCCAATAACTTTTGCTCTGCTCTTGGAGTGAAAAATAGTTTATGTGTTAATACTCCC	CTACACTTATTCTTACAGATGTCACTCAATGCACAAAAGACTATGGAAAATGATTCTTCTGTGTCTGAGTTTATTCTTATGGGACTGACAGACCAACCTGAGCTCCAGCTGCCCTTATTTGTTCTGTTCTTGGTGAACTACACAGTCACT
53	chr3	93692242	G	T	0.203	0.12	0.1	0.1	0.07	0.05	1	0		Synonymous		CTCTGAGGTCTCAGAGACCACAGAAGCATGAAGTGCAATAAAATCCAGGGCCTGAGTCTTAAGCTGCTCTCTTTTGTGGAGGTCAGCCAGGATGAGAGTTTGTGCAGCATTCTCCACAGAGAGGTTCCTGCAGAGGGCATCCTCACACAG	ACCTTCAGGCCCTCCAGACCATACTCGTCAGCAGCTGTCAGCACATCAGTGGCCATGGAGTGGCTTTGGAGGTGTGGCGCCTTCCCAGTGTAAATGAAGCCCATCATCTCCTTAAAGACTTTGGGATCCAGGTCATGGATCTCAGTGGGG
71	chr5	112355890	G	T	0.19	0.24	0.24	0.31	0.34	0.29	1	0	Hps4	Non-exonic (5' UTR)		CAGCAGTCCCGCCTTTTTGTCTGTTGGGCAAAAGAGTAGCTCCACTTCCCTGTCTCTGAGGGTAAAGGGTACCTCGCCTACTTCCTTGGGACTCCATAGTTCCTCCCCTCTGGATACAGGGCTTTGCCCCTCCCAGATCCTGCTACCAGG	GCTCAGAAGCTCAGCACTTTCTCCTGGCTACAGCAGTCTCTTCTGTTCGTCCTCAGGGCTCTACAGTCACAGGTAACCACCTCCCGCACGTCTTTCCAGTGTTGGAGGTACAGGCGTCTTTGGCGCAGGCAGAGCAGAATGTGGACTGTT
71	chr5	112355892	C	T	0.191	0.24	0.24	0.31	0.34	0.29	1	0	Hps4	Non-exonic (5' UTR)		GCAGTCCCGCCTTTTTGTCTGTTGGGCAAAAGAGTAGCTCCACTTCCCTGTCTCTGAGGGTAAAGGGTACCTCGCCTACTTCCTTGGGACTCCATAGTTCCTCCCCTCTGGATACAGGGCTTTGCCCCTCCCAGATCCTGCTACCAGGGG	TCAGAAGCTCAGCACTTTCTCCTGGCTACAGCAGTCTCTTCTGTTCGTCCTCAGGGCTCTACAGTCACAGGTAACCACCTCCCGCACGTCTTTCCAGTGTTGGAGGTACAGGCGTCTTTGGCGCAGGCAGAGCAGAATGTGGACTGTTAG
71	chr8	107339463	T	C	0.25	0.24	0.22	0.31	0.32	0.28	1	0	Nfat5	Non-exonic		ATGTGCTTTCTCAGCTTACCACGGACAACAAAGGCAACTCAAAAGCTGGAAATGGGTTGGTATCCACATTTTTTAAAGTTCTATCACCATTATGCAAAACAAAAAAGTAAATCATTCCCAAATTTTCTTAATTCTCAGCTCAAGTTTGCA	ATAAAGTAAAAAAATGCTAATTTTATCCTTGAAGTACATGatattttaacttaaaataatcaaattttactagaaaaataatataaaataGCAGTAGATTATAGCAAAGGAATTTTATGCATATGGTTAGGCATAGAGGAAAAGATAATC
85	chr1	170961340	G	A	0.141	0.1	0.07	0	0	0	0	1	Fcgr2b	Non-exonic		CCTCACCTCAGTTTTGGCAGCTTCTTCCAGATCAGGAGGATTGTCTGTGGATGAAAATAAGTGATCAGCATGGGCACTGCTGGGAAAGAGGGCCAGATGGGCTGCTACTGAGGCTGCAAAACCAAAGCTCAAAGCGAAGACCCCAGACAC	GCTTGCCAACCCCAACCCAGGCTATTGGGCCAAGCAGTGCTGCCTCCTTCCCTGACCATCGTGGAAGCCAGCCTTCTCTGCTGGCCATACTGGCAAAGGGAAACAAACCCCACCACATGCCACATCCTTGTCAGAAAATCGCTCAACTTT
85	chr12	80649329	CA	C	0.086	0.157	0.209	0.01	0	0	0	1	Slc39a9	Deletion (Repeat site)		GTTGTCGTGGATGACACTGGCCAGAGAGCTAAGCCATCGGTGGTGCAGGAAGCATTGCTGACAATCTTGATTGGtcaagcttgatttatatgttcctacaaccaaagtatatgctgtcacctagttcttgtggtcaaccaacagccacaa	aaatgcttatattgtttggggatcttcagagacctccttgaccaaccattaatagagaggaatcccaCCtgtcttagtttgggttattattgctgatgacacaccatgaccaaagcaacttggggaggaaggggtttatttggtttacac
85	chr13	49239072	GA	G	0.114	0.078	0.069	0.004	0	0	0	1	Susd3	Deletion (Repeat site)		CATGCGGTGGCACAGCTGCAAGGGAAAAAAACCACAGCTCCTGGCACAGCTGATCCTGACCTGCTAGGCCCAGGCCATTAGGGTGGGGCCCACAGGAGGGTCCATTTTGGGGGAAGTCATTCAGGCTCTGGTGGCTAAGGTAACAATTTG	AAAGAATATATTTAAAGGGATTTATCAGGGAAGATATTGTCAAGAAGCGAACATGTCAGCGGGTTTGACAGGGTGTGCTAGCAGAGGCACCATCAGTTTTCACAAGGCCCGTACAGGCAAACCCTTCTCAGCTCACCTTCCTAAAAGAAG
85	chr13	58259599	AATGAATGTAC	A	0.111	0.086	0.071	0.005	0	0	0	1	Gkap1	Deletion		ATACTCCAGCTTACTCAACAGCAACGCCTTCTCAAGGTCAGCTTCAAACATTTCAGAGGTCAGCTAAAAAAAAATGTTTTACAATAACCATACATTTATAGCATACACTTAAAATAACCATGATATATGATAATACAGACAGCAAAAGAA	ATGAATGTACTTTAAATGAACACTTGTCAGTTTTCCTAAGTTATTTAACCATGCTACCCTAGGGACCTTGTACTGTATAAAGGCATAAACTCCATTTTGAAATTTCTGTTTCCTCATTCATTGTTAGTTTGAGCACATATCCGTGTCTAC
85	chr13	67673456	T	A	0.061	0.05	0.02	0	0	0	0	1	Zfp738	Non-exonic		ATTTATAAGTACAACTTTTAAAACTGAAGTGTGTGACAGTCTCTGTAAGGTGTACCACTTACATTCTAATAACACTGAGACTTATGGGGATGCAGGGAGGAACCAACACCAGAAGAAATAGTTGTAAGGTATATAAATAATTCTAAATTT	CTTAAAAATAGTCCTATAAACGATATTGTTGGAAGCACAGGCTCCCATCAGATACTGTACAAAAGGAGGAATTTCATGCTGACAATTAATGAAAGCTCTCCTTACCCAGGAACACAaggttgctgtaattctccagcatcacgtccctgt
85	chr14	50392765	CA	C	0.09	0.077	0.065	0.004	0	0	0	1	Olfr736	Deletion	High	ATGCTATTGGAGTGTACAAACAACAAATAGGAAACACTTTTCTGGATTCACTGACCTATACCCTGGAATGTATATGTATTCCTTTGAAGAGGAGTCAGAAAGTCATAATTTCTGAATCTGTAATCTTCACAGAATAGAAGACAATGACCT	AGCCAGAAATGCTTCCCATACTGTGAGTCACTTCATCCTCTTAGGCTTCCCTTGCCGCAGAGAAATACAGATCTTCCTTTTCTCCATATTCTTTATGATTTACATTTTGACTTTGCTTGGAAATATGGCAATTGTGTATGCAGTGTACTG
85	chr17	24594785	TCTG	T	0.071	0.071	0.07	0.004	0	0	0	1	Pkd1	Deletion (Repeat site)	Moderate	CCAGGCTATGCCTTCACCTGCATCTCTTTTTCCATAGCTTATTTCCTCTGGTGCTGACACTCTCTACAACATGGCCCGTGCCTTCCTGGTGCTGTGCCCTGGGGCGAGGGTCCCCACTCTGTGCCCTTCAGAGTCCTGGTACCTGTCCCC	CTGCTGTGTGTGGGGCTCTGGGCTCTGCGAGTGTGGGGTGCCCTGAGGTTAGGGGCTATCCTCCTGCGTTGGCGGTACCACGCCTTGCGTGGCGAGCTCTACCGCCCAGCATGGGAACCCCAGGACTATGAGATGGTGGAGCTTTTCCTG
85	chr2	52720990	AT	A	0.174	0.147	0.17	0.005	0	0	0	1	Stam2	Deletion		TCAACCCCTTTCTCTCGGAGACATGGGCCAAGCAGGCTCCTTACCCACTGGGAGTGCTTCCAACCCTGTCACAGATGTCCATGATCAGACTCCAGTCTTCTGTGGTGTTGTACTCATTTGTGGCTTTTTCTGTAAGATGTATTAACATAC	TAAAAATTACAACAACTCTTTTAAAAATAATTAAGAATCTACCTTTTCTTTAGATAAAGACAGAGAACTAAGGATAAATTCCAGAAAAGAGTACACTTCTACTATCTTCCATTTTATTTTTATGTATTTTCAAGGTTTGGCTTTTTTGTT
85	chr8	36512373	G	T	0.106	0.09	0.06	0	0	0	0	1	6430573F11Rik	Missense	Moderate	TCAGACAACTTCAGTGGACACAAGGGAGGAGGGAGCAGGAGGAAGGAGGGGGGCAATTTTCTGGACATCACTGATACCGGGGACAGTGTGGCTGCTAGTAACAGCAGTGATCCTTCTGCCAGAAAAATATTAAGGAGGGTTTCTGCATTC	ACTCCAACGACTCCAACTCAGAAGACTCAAGCTTTTTGGAAGCACAACGGGATGCCACCGATTCCAAAGCCTTCATGCGTTACTACCATGTATTTCGGGAAGGTGAGCTCTCCAGCCTGCTGCAGGAGAGTGTGTCTGAGCTACAGGTTC
85	chr9	56918333	TC	GG	0.127	0.07	0.09	0	0	0	0	1	Snx33	Multisite mutation		ATGAGTGTGCACTATAGGCTCAAGAGAAGCTTCATCTTTAGGGACTGACCAGCAGCCCAGGCTTTGGCTCAGAGGGCTACTGCCATTCATCTATCTCTAAAGTCAGGGGAAAGTATTCCAGGGATACCAGGACTTCTCAAAAGTCCCTTG	CTTCTCCTAGAAAGAACAGGCCACTCACCTCACCCGCCCCGGGCACCAGAGCCACTGCTAATGACAGGAGTGGAATAGACAGGTGGGAAGAGGCCCTGCAGAGCTGGTCAGAGTCTGTCAGAGGTGGTCATACATGTGGAGAGTCTTCTC
91	chr1	159284612	TTGAAGAC	T	0.071	0.078	0.061	0.003	0	0	0	1	Rfwd2	Deletion	High	attttaaaataCACAAGTAAGCATTTGGCTATTCTTTATGAGTGTGAATTGTGCTGAGTTACAAGTGTCTTTTCTTATCATCTTAGACAAAGAAACAGCCTTGGTATAACAGCACATTAGCATCAAGACGAAAGCGACTCACTGCTCATT	TGAAGACTTAGAGCAGTGTTATTTTTCTACAAGGATGTCTCGTATCTCAGGTACATGTTCAGGATTCCTCTTAATGTCTGAAAATCATCCTTTAGCTGTATTTCCAGGTTCATATGCTAATTTATGGAACATTGCAATTGCAAAGTATAT
91	chr10	86703255	C	G	0.072	0.05	0.02	0	0	0	0	1	Hsp90b1	Non-exonic		TTCTCCTCGGAATCGTGAAGACACTCTTCAAGGAACCAAGCCTTTTATGGTGCAAGAGATGGCTTTACTCTCTTCATAAAAAAGGAGGTGTGGCTCTATAACACTATGTGACAACTACAAGGGATATCTGAAGTGGTGGGAACAGGAATA	CTCTCCCACCCTCCCTCAGGGGTACAGTTGTGTGACTTCATCCGTCGGTAGGTCATGACCTTATTCTGAGCTGACACGAAAGACCAGGACAATGTCCACTCCCTTCCTGCCCCAATATGGACCAATAAGAATTCTCATTCCGAATTTAAT
91	chr13	89605130	TACCTGTAAGTGGACCTGCC	T	0.049	0.074	0.003	0	0	0	0	1	Hapln1	Deletion		CACTAAAATTGTCATTCCAAGTAATAGCTACTTACTACTTAACAACAAAGTGTATGAAGTAGAAAGAGGCTGTGAGAAACCACTCCAAGTTGACCAAAAACTAGTTCATCTGGAGATCGCACTACCCCACCCCACCCACACACACCCACC	ACCTGTAAGTGGACCTGCCCAGGGCTCTATCACTAATGACCTTTCCTGTCTCTCCTTTGAATAGGTGTGGTGTTCCCTTACTTTCCACGACTGGGACGCTACAATCTTAACTTTCACGAGGCACGCCAGGCTTGTCTGGACCAGGACGCA
91	chr3	15426157	C	T	0.089	0.07	0.01	0.002	0	0	0	1	Sirpb1a	Non-exonic		AAAGAAAAACCTGACAACATACTGGCACCATGCGGATTATTATTAGTCCTGTTTGAAACAAATAGAAGGAACTAAAGCTCACTGGAGGGGGTCATGAAGAGCAGGGATATGTGGAAAATATTATGGATGAATCATTTCTACTCTATGTAT	AAAGCTATAAGCTCACATTCCAGTTCAGGCAGTGCTCAAAATTCTGGCTCTATTATAAGAGACAATGTTCTTACCTCTCCTGTGACAGTTCAGGTAATTAACTGGAATCCTTTACTTTCAATGGTAAGAGTAGCTCTGAGACAGGGAGAT
91	chr4	98931562	CT	AC	0.105	0.07	0.005	0	0	0	0	1	Usp1	Multisite mutation		ACCTAAGGAAAAGGAGGGTGATGTTGAAGAGGACTTGGAGAAGTACGGAAGTGACCACACAGCTAATGGTGGACCCGAATCTCCAGGAAGTAGCGTCACACCTGTGGACAGCAGTGAAGCCAAGTCCGGAAACAAAGGTCAGTGCAGTTA	TAGGTTGGCTAGTGAGGGTGATGGACAGGATTTAAGATAGTCAATTTGCCACAGCACTGTACATGTATTATGTAGTGCTGTTGTTATTAGGGTAATTTTGCTTGATGGTTTCTAAACTTGGGAAGTTAAAAACCTTTTTAATGGGAAAAA
91	chr4	141030948	C	T	0.163	0.08	0.06	0.01	0	0	0	1	Crocc	Missense	Moderate	GCACTCCTAGCTGCTGGGTGGGGGTGCGCTGGGCAGAGGGGGAGAGCCCCAGAGCTGTCCCACTACTCCCCACCCCCCTCCCCAGCTCACAGACCTGCTGCTTTTCGCTCTCTGCCAGCAGCAGGCCCTCGTCCCGCTCCTGCTGCAGCG	GGCAATCTCCTTGCTCAGCTCCTCCTTCTCGGCCTCCATCCGTGCCAGCAGCTCCTCTCGCTCCTGCTGCAGCTGGCCCTGCAGCTGGGCCCGCTCTGCCTGAAGCTCCCGCCATGCAGCCTCCTGAGGGCCAGAGCAGGGCTATGTGAC
91	chr5	129739303	T	G	0.097	0.07	0.06	0.01	0.01	0	0	1	Gbas	Non-exonic		gggagggggaacctgaggaatgacacctaaggttgtcttctgacttccacGTGTGAATGTGGacacgtaaagatacaaacacatatacatacacataaaatatatattcacacatTTATCACAAACTCTAGACTTACTTTTTCACTGTCT	TGCTCTAATGATGGGTTTTGTGTATTTATCCTTATGTCTTGCTCATCTTGCCTCCCCCACCCGGCCCCAGAGGTAGGGATTTATGCTCCTGGGAGTGTGGCAGTACTGGAGAAGGTGAAGGTCTCCACACTCGTGAAGACTCAGAGCACC
91	chrX	89931235	AG	A	0.137	0.127	0.106	0.006	0.006	0	0	1	4930415L06Rik	Deletion	High	CTATTATCATTGCTGTCATATTTTACTCTGATAGACAAAATTGGTGCTATAAGTTTCCTCATGTAACGTTTATAGAAGAAATTCAGAAATACCTTTCTTTCACATCCCTTAGCTGTGGTACGCATATTTTCTGGATTAAGAAGTTCATGA	GAACTGCTGTCATAATGATGCCTTGTGAAAATTCAGGATCAAAATCACAGATCATTTGCTTGATCATTATATTAATGAGAAGGTCATCATTATCTTCACTGTCCTGAGCTTCTTCCATTGCATAAGCTCGGACTAAGCATGGACTATATT
92	chr1	92620901	TCTGTGTAGATCACTGAGCAGTGAGAACCAGC	T	0.032	0.071	0.083	0.004	0	0	0	1	Olfr12	Deletion with micro homology	High	TCCATCTTCTACACTCTGGTCATCCCCATGCTCAACCCCCTCATCTACAGTCTACGCAACAAGGATGTGAAAGATGCTCTGCAGAGGTTAGGACAGAGACACAGCCTTGTGAAGGCAGTGAGAGGCTGCCCTGCAGCCGGAGGGAATGCT	CTGTGTAGATCACTGAGCAGTGAGAACCAGCCTTTTCTGTCTTCAAAATGGAAACGAAAGTGTGGGACTCAGTTACCTTTAAACTATTTCATGGACACATCATGGACCTAGTATGAACTATAAGAATTAGCAAAGCTTACTCTGCATGCA
92	chr1	166382103	TTAATG	T	0.185	0.171	0.034	0	0	0	0	1	Tada1	Deletion		GGAGTCACCTCGTGGTCTCCTCCTAACCATCTTTAATATAGGCTTGGCCCAGAGCCACAAGTGCTTCTCAGCCCAAGACACCGGGGATTATAAATTTGTCTTCCCTGGGAGTGAACCCCGGGGCAGAGGCAGAAGCAGAAGTCTGTGGCT	TAATGTCATTTCTCCTTCTGCAGATACTGGGCCAACCTGAAGTTGTGGTTCAAGCAGAAGATCAGCAAGGAGGAGTTCGACCTTGAAGCTCACAGACTCCTCACACAGGACAATGGTAGATCTTCTCCCAGTTTCCCCAGATTTGCAATT
92	chr12	3985845	TTTCTCTTCGAGA	T	0.091	0.06	0.041	0.003	0	0	0	1	Efr3b	Deletion		GGGTCAAAGCACAGAGTACCCCCTTGACTGAGCTGTGAAACAGGAAAGCAAATCTGAACATTTGGCTTCAAAACTGGAATCACACCTTACAGTTGGAGTTTTGAGTGTTTAAAGTTCGGCATTTTGGTAGTCTCCCTCCCTGTCCATCtc	ttctcttcgagacagggtttcatggggcagatgttgacaatgaacttggtcctcctccccttacctcccagttgctaggattacaggtgtttgtctccatgcctggttttaggcCTCATCTTTAGCAGCATTCTCAGCTGCAGACTGTAC
92	chr15	31451126	CA	C	0.136	0.16	0.03	0	0	0	0	1	Ropn1l	Deletion	High	GTCGGATGTGAATGTGGCAGGACAGGCCTGGGGACAGAGGGCAGGTATCTGTTTCAAGAGTCACAGCATGGGAACAGGAGCGTGTGCAGTTAAGAGGCTCACCCACCTGCTTGTGCAGGACTTTCAGGAGTCCCTGGGTCAGGCCTGTGT	AGTCTTCTGTGTGGCCACAGGCATTTCAATTCTGTCCTTTACAGGAAGTGGGTCTCCTCTGGACAGGGCTGAAAAATACCTGGAATGAGAGATATCACTGAAGAGCATCAGCACGCAGGCCACACCCAAGGCTGCCTAACACCGCAGCAG
92	chr16	33726098	A	G	0.259	0.16	0.08	0.08	0.09	0.06	1	1	Heg1	Non-exonic		TTGGGATCTGGAAGCTTTTCAATGGCGATTTGTTTTTATTAGAAGGGGGCAAGAGGAAGGGCTTTGGAAACATTTCCTACTTTTAGGCTTCTAGTCCCCACTTATCCACTATTCTCACTTCTGTCAGGATCACTGCTTCTCGCAGGGGGG	GGGAGGATCTACTCTTAGTGACCCTGAATATATTAGCTTTCCTTTGTCATCTTCACTCAGCGTGCTGGCCACGAGAAATCGCCTCTCACAGAGAGCATCTTCCTCTCTTAAGTTCACGGCTAAGACACAAAAGAGTATTGCCCAGTGCTT
92	chr17	25055652	T	G	0.101	0.06	0.07	0	0	0	0	1	Ift140	Missense	Moderate	TGCAGTCATTAGCTTTGCATACTGTTTAACAAGCATATGGGGTCTTTGTCTTCCAGCCTGGAGAAGCAGACAAAGAAGACAGGGTGGATTCTGGGTACTACCACATCCCTCAGATGGTAGCCAAGAGGCCCCTACGAGACTTTGTGGGGC	GGAGGACTGTGACAAGTCTACTCGGGATGCCATGCTCAACTTTAGCTTCTTTGTCACCATTGGAGACATGGATGAAGCTTTCAAGTCTATCAAACTCATCAAGAGGTAAGGAGGTCCCTCACTCGAGTGTCAAAGGTTTTGTGCATCCTC
92	chr19	13503310	GTTCCGGGCAT	G	0.044	0.055	0.105	0	0	0	0	1	Olfr1477	Deletion		GGCATCTGTTTTCTACACCATGGTCATTCCCATGCTGAACCCTCTTGTATATAGCCTGAGAAATAAAGAAGTCAAGAATGcattcaagaaggttgctggaaaagcagtgctttcaCTGGGATTAATCAATTAACTACAAAGTGTATTGTA	TTCCGGGCATATTCTTTATATGTATTTTCTGTGTATTCCTTTTAGATTCAGACAATATACAGCAAATGTTGGATATGTTATCATAGAAATTAGGGGCTTTAATTTAAAAAATTAGACTGTAATCCTAGATATTAGGATACCCAATACTGA
92	chr2	28080074	A	G	0.165	0.16	0.04	0	0.01	0	0	1	Fcnb	Non-exonic		CCAGAGTCTCCTGTGTGGGGAGAGAAAAGACACTGGTCATAAGTGTGAGGTCATCAACTACATCCCTATTGGTCCCTACAACCCTGCAAATACATGATAATTGAGCTGAATAATTCCAGGACTCGCCTAGGCCCTCCTCCTGGAGTACAC	TTCCAGCTGCCTGGCTTTCCCTCCACAGCTGTGGTAAGCACTGTCCCTGACAGCACCCATCTTGAGGCCTTGTGTACCAAAAAGAGTGGGTAGCCCCTCTTTGCTCCCAGAATGCTTTGCTCCAAGTGCGCTTAGACTATGCTCTGCCAA
92	chr2	29952472	CTGTTCA	C	0.051	0.037	0.017	0	0	0	0	1	Gle1	Deletion		ACATCAGATATCATGTCATGTTTCACAAGAACTTTGTAAAGTTTCTGGGAGAGCCTGGGCATAAATTAACAATATTTCCAAAAAGAGTTTCCTTAGCTTTTGGTCTTTGTGTTGTGTCTTGTATGTATGGGTTGTATGGCCTTGGGGTTC	TGTTCAGGGCTGAGTGCTTACACTGAGAGTTGTGTTGTGAATACAATGAGAAGAAGTCATGACACAGCTGCTTCTCTTCCAGGCTCATCCTCATGGCTTAAATCATGGCTGGCGCTGGTTGGCCCAGGTCTTAAACATGGAGCCTCTCTC
92	chr2	60669237	G	A	0.173	0.17	0.04	0.01	0.01	0.01	0	1	Itgb6	Nonsense	High	GAAACTATAACCTACCTGGTCTCAATTTAAGAACCAAGCTTTGAGGAGCAATCTGAACAATGTCAGAACTGTTCTTCTGTCGGCCCACGCTGAGAGGCTTATTTTGAAGGACTTCTATGCGGGAGACAGGGTTTTCAATGAAGGGTAGTT	ACATCCTTTGGCTAAAAGATTCGCTGGGGTGTCGCACCTCTCGCCAGCTCCAGACAGGTGGGTGAAATTCTGCGGGGGTGGGGGTGAGGGGAAGATAACAAGGAGGAAAAGACAAATCTGCATCTCTTTGTAAGATTCCAGACATTAAAC
92	chr2	65751725	C	T	0.183	0.14	0.02	0	0.01	0	0	1	Scn2a1	Non-exonic		ATCTTGCAAAGACAAACTAGAGTGCATAGAGACTAAGGCAAGAAGCTGGGATTGCAAGTAGTCAGTAGAGAAGCCTGGGAGGAAAAAACCTTATGAAGAAGCAAGAAGTAGGAATCCAGCCGAGTCAGCCCAAGAAATTCAGTAGTTGCT	ATAGATGACAACAGATAACACAAGAATGGTATATTTTCACAGAATATAAAATTTCATGTTACTAAGCAGAAACCAGATACGTTGACGAGAACTTTTAAAAGAGTTTCTGAGTGTACTTGCCTGTGTTATTTATTCCAGAACAAGTTTCAA
92	chr5	143882103	GATTGGAGAACA	G	0.133	0.175	0.034	0	0	0	0	1	Eif2ak1	Deletion		acatacggaggttcaggacagccagggctacagagagatcctgtctcaaaaacaaaCAGTTGCTCTTTGTCTTTCACGGGAGTATTCTTGTTATCTGTGGCATTCTGATTCCTCTTTCAGAAGCGTTACTGCTAATCTTCCAGGGCAGAG	ATTGGAGAACAAATTGCCAGTGCAAACCCTGTGTATCATTTTTGTTTAGGTGCTACGGGAAGTGAAGGTTCTGGCAGGTCTCCAGCATCCCAATATTGTTGGCTACCACACTGCGTGGATAGAACATGTTCATGTGGTTCAGCCACAAGG
92	chr6	29561295	TGTC	T	0.124	0.109	0.075	0.007	0	0	0	1	Tnpo3	Deletion		GGCTGATTAAGCTCCCTAGCAATTAGTTACTTTTAGAATTTCTACCTTTTTGGCCTTTCAGTGCATTTCCAAACCAATTTTATTATCAAGTTTAAACCTAAAATCAAGCCATAATAATAGTTTAAATCTCCTTATGAACAAATGACACAG	GTCTCTTCAACTGAGGTCCTTAAGGCCCTAAAAGAAAAAGAAGAGAACGCCCATCAGTACTTACTTCCTGGATGACTTTTTGGCATGGATGAGTCTGTCCATTTTCTACAATAGGATTGGTGTGTCTGGCAAAAGACAAAAGCCCCAAAC
92	chr6	92827946	G	A	0.163	0.18	0.03	0	0	0	0	1	A730049H05Rik	Missense	Moderate	AAGGCTTAAGCTCTCTGGAGAAGTAGCTCTAGACGTGAGGATGGATGTGGTCTGGTGGCCCTGGTCTTGAAGGATCCTGGCATTTGTCTTTTCACTTATGCTAAGGGTCATGTTTCCTTAGCCATCAAGAAGTCTGCAAACAACCCTGGT	TATATGTCTGATGGAGAAGGACTCAATAGCGAAGGGAATGAGTTCTCTGGGCTGTGGCACTGCTGAGGATATGGACATCTCTATGATGACGAAGTTCTGTATGGGCTTAGCAAGTGCATCACAAAGAACTCGGAAGGAAGAAGAGGGGAA
92	chr8	82766781	A	G	0.169	0.15	0.04	0.01	0.01	0.01	0	1	Zfp330	Non-exonic		GAATCCTAGGTACAAGAACAGCTAGCAAAAGAACTTACATTTAAATGTTTCTGCTTCTAAAACTTGGCAGCTGGCTTGATGCTCAAACTGGTCATCTTCACAGAGAAAATTATGGCAAAACGAACAGCTGAATATTCTTCCTCCTGTGAG	GTAAAATAAAACCCACAAGTGTAATATGGCAAACTTAGTAACTTTAAAAATCTTTGTTCACATAACTTGTCAAAGTCAGCATCTAAATTCAGCAGCACATCAAAACTGTGTAGCAGCAGCTAACAGAGAACCACTGATGTACTTCAAACT
92	chr8	107555428	CATGCAGGAGATAGACA	C	0.059	0.026	0.036	0	0	0	0	1	Wwp2	Deletion	High	CCCTTAAATGTCCTGGCACAATAGCAGGTTGAGAAAGTTTGGGAGTCTGATGGTGAGAGAGGCAGCTCTTCATGGGCACAAGGCGGTGCCGTGGGGAGGGCGTGATGTGGGCTTGCTGACGCGTCCCTTCCTGCAGCTCATGCTCTGCGG	ATGCAGGAGATAGACATGAGCGACTGGCAGAAGAACGCCATCTATCGGCACTACACCAAGAGCAGCAAGCAGATCCAGTGGTTCTGGCAGGTGCGTCTGGGGTCCCAGCTCCCCTGCTAGGCTTGGGGCAAGAGTCTTGCAGGTATGGTT
94	chr11	67208745	T	C	0.122	0.11	0.02	0	0.01	0	0	1	Myh1	Non-exonic		AGTTCAGAATGTGTACTTAGAGAAATTCTGCTCCAAGACTTCTAGGTTAAAGATACAAAGTCCAGAAAGGCATAGCCCTCATTTGTCTTCCTTTGTTATATAGCTAAGGGTCTTATTAAATCAATGACTTCTGACCAAACACAGGAGTCT	CACTAGCTCTGTGGAACTGAAGACTGAATTTAGCCATTTGTGTCATCTTTCACTCCTATGAGCAGGCAGAGTTCATGGAGCATTTCTTTCTGTGTTTATTCTTTTAGCCGATGGGCATCTTCTCCATCCTGGAAGAGGAGTGCATGTTCC
94	chr12	65226502	CTT	C	0.277	0.252	0.115	0.058	0.071	0.16	1	1	Wdr20rt	Deletion (Repeat site)	High	AGAGAGCTTTGCCGTGCACAATTGCAAGAGCAAATCCACAAGGGACCTTAAGTGGACGGTGGGCGAGGGGGCCCTCAACGAGTTTGCTTTCTCCCCAGATGGCAAGTTCTTAGCGTGTGTGAGCCAGGACGGGTTTCTGCGCGTGTTCAA	TTTGACTCAGCGGAGCTGCACGGTACAATGAAAAGCTACTTTGGGGGCTTGCTTTGTCTGTGCTGGAGCCCAGATGGCAAGTACATTGTGACAGGTGGAGAGGACGACTTGGTGACAGTCTGGTCCTTTCTAGACTGCCGAGTAATAGCT
94	chr14	51906624	GTCACAGCA	G	0.033	0.078	0.11	0.005	0	0	0	1	Ndrg2	Deletion		TGGGAAGCCCTTCCTAATACCCTCTGTCCCAATACTCACTGTAGCCCATGCCTTGCAGGAAGTACTTGAAAGCCTCTGTCAGCTTGCCGGGCTGTGGGCATATTACAAGGAAAGAGAAGAGAGAGAAAGAGATGGTTAGATATCTTGAAA	TCACAGCAATGGCAAAGGGCACAACACGTCCCATTTCCTCGTCCCAAGATGGGCACTATACTCACCTGAGTCAGCTGTGGCTGACCTCCAGAGTCGGCCATCTGCTCAGGAAGGAAACACCCAGGGAAGAAGGATACATGGAGATATCAG
94	chr14	53738661	T	C	0.094	0.07	0	0.01	0	0	0	1		Non-exonic		CATACTCACTGACTCTTGTTCTCTGGCCTGTGTTTCTATGTAGGGGCGAAGAGCCAATGGGGAGAAGAGAATCTTCAGGCTCTGAGCATCCAGGAGGGTGAAGATGTCACCATGAACTGCAGTTACAAGACTTACACAACTGTTGTTCAG	GGTACAGACAGAAGTCAGGCGAAGGCCCTACCCTGGTAATCTTAATACGTTCAAATGAGCGAGAGAAGCGCAGTGGAAGACTAAGAGCCACCCTTGACACCTCCAGCCAGAGCAGCTCCCTGTCCATCACTGCTGCTCAGTGTGAAGACA
94	chr3	92825493	G	T	0.064	0.07	0.06	0.01	0	0	0	1	Kprp	Synonymous		AGGAGGTTGTGGGATTTGCACGTAGGAAACCTGAGATTGACATGGAGCCTGGCATTGAACACAGGAAACCTGAGTCTGGCAGGGAGCCTGGCACTTTATCTCAGTGGTCTTAGGCTGGTATTTCACCTGGGTAGTCTTTGACTGGCACGG	GCCTGGCATTTGCCTTTGGTGGTCTTACATGGAGCCTGGCCCTTCACTTCAGTGGTACTGGACTGGCATGCAGTCTGAGAAACTTGAACTGGGCATGGTGCAGCACATTCCAGAACTTTCATCTCACATGGAGCTTCCACCAGCACCTGG
94	chr4	149150870	GC	CG	0.074	0.07	0.07	0	0	0	0	1	Pgd	Multisite mutation	Moderate	GTTAAGAGTTCATAGGTGTGAGCCCCAAAGTAATCCCGTTGAGCCTGAGGGAGGAATGCAGTTGGTCAGGGTCAGGGTGATACTCAGGCCCACGGAACCAGCCAGGTGAAGGTACCACCCGCCCCACGCTCACCTGGATGAGGTTTGCTG	CAGCATCTCGTGTCTGTACCCATCATAGAAGGAGAGGGCAGTAGTGAAGCAGGGCATGGGAATGCCTGCTTGCACCCCAGTGCTGATCACCCGCCGCCAGGAGTCCTGAGCGCAGAGAGCAGAAGGTCAGGAGCTGGGTTTGCCCTAGAG
94	chr6	115489978	TC	T	0.093	0.075	0.07	0.006	0	0	0	1	Pparg	Deletion	High	CCTAACAGCTCGAGAACTGGGTTTCTTCTCCAGCCTGGGGAGCAGGGAATCTGAAGCTGCACTCCTTAGAGCCCCAGAGGAGGTCTGACAAAGCCTCTTTTTGTCTTCTCATTCTCCCAGACCGCCCAGGCTTGCTGAACGTGAAGCCCA	CGAGGACATCCAAGACAACCTGCTGCAGGCCCTGGAACTGCAGCTCAAGCTGAATCACCCAGAGTCCTCTCAGCTGTTCGCCAAGGTGCTCCAGAAGATGACAGACCTCAGGCAGATCGTCACAGAGCACGTGCAGCTACTGCATGTGAT
94	chr6	122322193	CATGTGTCTGT	C	0.078	0.049	0.023	0.002	0	0	0	1	Phc1	Deletion with micro homology		TGGAGGATTAGCATTCAAACTGGCCACTGGTTCAGCTTTCTCTGAAAAACAAGCACACATTAAGGCGCATGTAGATGACACAACTGACCCGCCCATTACCAAGCCTGATCCTACACAACACACCCATCTCTCATCACTGCCCATGGAGCC	ATGTGTCTGTATCTACTTATTGCTCACCAAGTTCTGGCCCATTTTCTACTAAATTACATTTATCTTTTGACTCACTGAAAACACTTCTTTGTTCTCTGGCACCAGTAAGATTTTAGAAGTTGGCTACTCACCTCCAAGACTATTCTTCTC
94	chr7	135953963	TCAATA	T	0.155	0.119	0.014	0	0	0	0	1		Deletion		ACACTGAGAACATGAGAGAGGCCTTTGGTTGCTGAGGAGTCGTGCCCCAATTTGGCCTCCAACACTGAGCATCTCCCTCATAATTTCTATCCCAGACCCCTATAATGTTAGGAGGGGCCTAGGAAGCCCTCCCTATACTCTTGAATACCA	CAATAAAGTTCACTGCACCCAAAACAAAAACAAAAAACAAAACAAAAGGGTCATATTGGTTGAGATTTGGGGTGAGGTGGCCTTGGTGGGCCTTATATTGAGACTGTACTACTCAGAGGGTCTTATGACCTAGCTTATATTGATACTGTA
Table S1. Recurrent somatic mutations ascertained by WES and targeted sequencing of hematopoietic and non-hematopoietic tissue cells
*The effects of mutations were predicted using SnpEff software. The mutations without a predicted impact were located in non-exonic regions or were synonymous mutations.
†Flanking sequence information. Deleted sequences are underlined, and microhomology sequences are shown in red.

## Sheet: Table S2
Mouse ID	Chromosome#	Position	Reference base(s)	Alternative base	Gene symbol	T cell	B cell	Granulocyte	Erythroid cell		HSC colony No.02	HSC 06	HSC 07	HSC 08	HSC 20	HSC 21	HSC 26	HSC 27	HSC 28	HSC 29	HSC 31	HSC 37	HSC 38	HSC 39	HSC 40	HSC 43	HSC 47	HSC 50	HSC 51	HSC 57	MPP colony No.02	MPP 03	MPP 05	MPP 06	MPP 08	MPP 12	MPP 14	MPP 15	MPP 16	MPP 17	MPP 18	MPP 20	MPP 21	MPP 23	MPP 25	MPP 26	MPP 27	MPP 28	MPP 29
33	chr15	79076783	G	T	Eif3l	0.004	0.129	0.134	0.14		0	0	0	0	0	0	0	0	0	0	0	0	0.511	0	0.496	0	0	0	0	0	0	0	0	0	0	0	0	0	0.493	0	0	0	0	0	0	0	0	0	0
33	chr15	95432868	C	T	Nell2	0.15	0.236	0.336	0.298		0.499	0.494	0.494	0.494	0	0.502	0.504	0	0	0	0.49	0	0.501	0	0.49	0.497	0.495	0	0.483	0.494	0	0.494	0.497	0	0.49	0	0.498	0	0.502	0	0	0	0	0.495	0	0.506	0	0	0.493
33	chr17	48036757	CAA	C	1700122O11Rik	0.004	0.074	0.175	0.143		0	0	0	0	0	0	0	0	0	0	0	0	0	0	0	0	0	0	0	0	0	0.496	0.471	0	0.472	0	0	0	0	0	0	0	0	0	0	0	0	0	0.477
											HSC colony No.04	HSC 08	HSC 12	HSC 13	HSC 16	HSC 17	HSC 18	HSC 19	HSC 21	HSC 22	HSC 24	HSC 25	HSC 26	HSC 28	HSC 29	HSC 30	HSC 32	HSC 34	HSC 36	HSC 39	HSC 41	HSC 42	HSC 45	HSC 47	HSC 50	HSC 53	MPP colony No.03	MPP 04	MPP 06	MPP 08	MPP 20	MPP 22	MPP 24	MPP 25	MPP 27	MPP 28	MPP 29	MPP 30	MPP 31
85	chr1	170961340	G	A	Fcgr2b	0.007	0.093	0.083	0.103		0	0	0	0	0.494	0	0	0	0	0	0	0	0	0	0	0	0	0	0	0	0	0.51	0	0	0	0	0	0	0	0	0	0.511	0	0	0	0	0.513	0	0
85	chr12	80649329	CA	C	Slc39a9	0.143	0.245	0.153	0.14		0	0	0	0	0	0	0	0	0	0	0	0	0	0	0	0	0	0	0	0	0	0	0	0	0	0	0	0	0.61	0.607	0.699	0	0	0	0	0	0	0	0.622
85	chr13	49239072	GA	G	Susd3	0.002	0.077	0.085	0.064		0	0	0	0	0	0	0	0	0	0	0	0	0	0	0	0	0	0	0	0	0	0	0	0	0	0	0	0.499	0	0	0	0	0	0	0	0	0	0	0
85	chr13	58259599	AATGAATGTAC	A	Gkap1	0.001	0.071	0.09	0.063		0	0	0	0	0	0	0	0	0	0	0	0	0	0	0	0	0	0	0	0	0	0	0	0	0	0	0	0.493	0	0	0	0	0	0	0	0	0	0	0
85	chr13	67673456	T	A	Zfp738	0.002	0.021	0.07	0.058		0	0	0	0	0	0	0	0	0	0	0	0	0	0	0	0	0	0	0	0	0	0	0	0	0.491	0	0	0	0	0	0	0	0	0	0	0	0	0	0
85	chr14	50392765	CA	C	Olfr736	0.002	0.073	0.096	0.064		0	0	0	0	0	0	0	0	0	0	0	0	0	0	0	0	0	0	0	0	0	0	0	0	0	0	0	0.498	0	0	0	0	0	0	0	0	0	0	0
85	chr17	24594785	TCTG	T	Pkd1	0.002	0.076	0.085	0.062		0	0	0	0	0	0	0	0	0	0	0	0	0	0	0	0	0	0	0	0	0	0	0	0	0	0	0	0.463	0	0	0	0	0	0	0	0	0	0	0
85	chr2	52720990	AT	A	Stam2	0.116	0.205	0.122	0.123		0	0	0	0	0	0	0	0	0	0	0	0	0	0	0	0	0	0	0	0	0	0	0	0	0	0	0	0	0.492	0.507	0.493	0	0	0	0	0	0	0	0.489
85	chr8	36512373	G	T	6430573F11Rik	0.015	0.107	0.077	0.117		0.027	0.027	0.009	0.009	0.499	0.009	0.007	0.006	0.008	0.007	0.008	0.008	0.029	0.026	0.028	0.029	0.028	0.025	0.026	0.031	0.029	0.505	0.025	0.028	0.026	0.025	0.01	0.01	0.009	0.009	0.008	0.495	0.028	0.024	0.03	0.028	0.501	0.023	0.009
85	chr9	56918333	TC	GG	Snx33	0.108	0.215	0.117	0.132		0	0	0	0	0	0	0	0	0	0	0	0	0	0	0	0	0	0	0	0	0	0	0	0	0	0	0	0	0.5	0.486	0.493	0	0	0	0	0	0	0	0.5
Table S2. Recurrent somatic mutations identified by targeted sequencing of differentiated blood cells and hematopoietic colonies
VAFs of somatic mutations considered true ones are indicated in bold.
[truncated: 13 more columns]
